# Supplementary material for: A bibliometric analysis of nasopharyngeal carcinoma radiomics: trends and insights
Source: Front Oncol. 2025 Mar 25;15:1506778. doi: 10.3389/fonc.2025.1506778 (PMC11975905; doi:10.3389/fonc.2025.1506778)
Supplement: Supplementary file 2 [file Table2.xlsx]

## Sheet: country
id	country	cluster	link strength	Documents
1	China	3	27	175
2	USA	4	24	27
3	Canada	2	9	9
4	Singapore	1	6	8
5	Italy	1	5	7
6	France	1	4	5
7	Japan	4	1	5
8	South Korea	2	2	5
9	Thailand	2	3	5
10	Australia	3	3	3
11	England	1	3	3
12	Germany	1	3	3

## Sheet: publications&citations
Co-occurrence authors with documents ≥5
Rank	author	documents	citations
1	Dong, Di	13	929
2	Tian, Jie	13	1083
3	Zhang, Bin	10	899
4	Zhang, Lu	10	869
5	Zhang, Shuixing	10	836
6	Lu, Lijun	9	310
7	Sun, Ying	8	419
8	Cai, Jing	7	100
9	Lv, Wenbing	7	253
10	Mo, Xiaokai	7	780
11	Au, Kwok-Hung	6	97
12	Chen, Wufan	6	222
13	Dong, Yuhao	6	752
14	Feng, Qianjin	6	283
15	Huang, Wenhui	6	752
16	Lee, Francis Kar-Ho	6	97
17	Li, Lin	6	42
18	Ma, Jun	6	351
19	Yip, Celia Wai-Yi	6	97
20	Zhang, Jiang	6	60
21	Zhao, Yanfeng	6	42
22	Bao, Dan	5	38
23	Ding, Zhongxiang	5	84
24	Hou, Jing	5	55
25	Lam, Sai-Kit	5	80
26	Lian, Zhouyang	5	520
27	Lin, Meng	5	30
28	Liu, Li-Zhi	5	254
29	Luo, Dehong	5	38
30	Teng, Xinzhi	5	51
31	Wang, Quanshi	5	182
32	Yang, Wei	5	165
33	Yuan, Qingyu	5	182
34	Zhang, Fan	5	178
35	Zhao, Xinming	5	38
36	Zhao, Xun	5	96

## Sheet: authors
Co-cited authors with citations ≥20
Rank	author	citations
1	Zhang, B	143
2	Lambin, P	101
3	Zhang, L	91
4	Chen, Yp	88
5	Peng, H	79
6	Gillies, Rj	71
7	Lee, Awm	67
8	Aerts, Hjwl	58
9	Zhao, Ln	54
10	Lv, Wb	45
11	Tang, Ll	44
12	Zwanenburg, A	44
13	Jemal, A	42
14	Van Griethuysen, Jjm	41
15	Wang, Gy	39
16	King, Ad	37
17	Huang, Yq	36
18	Dong, D	35
19	Zhang, Ll	35
20	Zhong, Lz	35
21	Zhuo, Eh	32
22	Vallières, M	31
23	Hatt, M	30
24	Bologna, M	29
25	Bogowicz, M	28
26	Shen, Hs	28
27	Xu, H	27
28	Liu, J	26
29	Sun, Y	26
30	Chua, Mlk	25
31	Mao, Jj	25
32	Mao, Yp	25
33	Yang, Kx	25
34	Bao, D	24
35	Pan, Jj	24
36	Zheng, Dc	24
37	Chan, Sc	22
38	Ming, X	22
39	Parmar, C	22
40	Feng, Q	21
41	Leijenaar, Rth	21
42	Zhang, Y	21
43	Mayerhoefer, Me	20
44	Van Dijk, Lv	20

## Sheet: Journals
Journals with documents＞3
Rank	Journal	JCR(2023)	IF(2023)	documents	citations
1	Frontiers In Oncology	Q2	3.5	25	299
2	European Radiology	Q1	4.7	11	238
3	Cancers	Q1	4.5	10	79
4	Scientific Reports	Q1	3.8	7	62
5	Bmc Medical Imaging	Q2	2.9	5	35
6	Diagnostics	Q1	3	5	23
7	Molecular Imaging and Biology	Q2	3	5	268
8	Radiation Oncology	Q2	3.3	5	6
9	Radiotherapy and Oncology	Q1	4.9	5	51
10	European Journal of Radiology	Q1	3.2	4	139
11	Head and Neck-Journal for the Sciences and Specialties of the Head and Neck	Q1	2.3	4	24
12	Journal of Magnetic Resonance Imaging	Q1	3.3	4	127
13	Medical Physics	Q1	3.2	4	33
14	Bmc Cancer	Q2	3.4	3	41
15	Cancer Imaging	Q2	3.5	3	52
16	Ebiomedicine	Q1	9.7	3	173
17	European Journal of Nuclear Medicine and Molecular Imaging	Q1	8.6	3	65
18	Frontiers in Neurology	Q2	2.7	3	40
19	Heliyon	Q1	3.4	3	2
20	Plos One	Q1	2.9	3	23
21	Radiologia Medica	Q1	9.7	3	64

## Sheet: Cited journal
Rank	Cited journal	citations
1	International Journal of Radiation Oncology Biology Physics	331
2	Radiotherapy and Oncology	329
3	Frontiers in Oncology	323
4	European Radiology	311
5	Radiology	304
6	Scientific Reports	234
7	Clinical Cancer Research	209
8	Journal of Clinical Oncology	166
9	Oral Oncology	166
10	European Journal of Cancer	139
11	j magn reson imaging	134
12	lancet	134
13	eur j nucl med mol i	129
14	plos one	128
15	eur j radiol	123
16	j nucl med	123
17	oncotarget	115
18	med phys	113
19	ann oncol	111
20	head neck-j sci spec	106
21	phys med biol	101
22	cancers	97
23	radiat oncol	96
24	nat commun	95
25	ca-cancer j clin	93
26	lancet oncol	91
27	cancer-am cancer soc	89
28	ebiomedicine	89
29	bmc cancer	88
30	cancer res	84
31	mol imaging biol	79
32	j cell biol	77
33	brit j radiol	72
34	j cancer	69
35	magn reson imaging	68
36	nat rev clin oncol	68
37	nature	61
38	cell	59
39	jnci-j natl cancer i	59
40	cancer lett	56
41	am j neuroradiol	55
42	medicine	53
43	clin radiol	51
44	chin j cancer	50

## Sheet: reference
Rank	Title	Citations
1	zhang b, 2017, clin cancer res, v23, p4259, doi 10.1158/1078-0432.ccr-16-2910	72
2	gillies rj, 2016, radiology, v278, p563, doi 10.1148/radiol.2015151169	71
3	chen yp, 2019, lancet, v394, p64, doi 10.1016/s0140-6736(19)30956-0	66
4	lambin p, 2012, eur j cancer, v48, p441, doi 10.1016/j.ejca.2011.11.036	53
5	peng h, 2019, clin cancer res, v25, p4271, doi 10.1158/1078-0432.ccr-18-3065	49
6	lambin p, 2017, nat rev clin oncol, v14, p749, doi 10.1038/nrclinonc.2017.141	48
7	zhao ln, 2020, eur radiol, v30, p537, doi 10.1007/s00330-019-06211-x	48
8	aerts hjwl, 2014, nat commun, v5, doi 10.1038/ncomms5006	47
9	jemal a, 2011, ca-cancer j clin, v61, p134, doi [10.3322/caac.21492 10.3322/caac.20107 10.3322/caac.20115]	41
10	van griethuysen jjm, 2017, cancer res, v77, pe104, doi 10.1158/0008-5472.can-17-0339	41
11	wang gy, 2018, eur j radiol, v98, p100, doi 10.1016/j.ejrad.2017.11.007	39
12	zhuo eh, 2019, eur radiol, v29, p5590, doi 10.1007/s00330-019-06075-1	30
13	zhang l, 2019, ebiomedicine, v40, p327, doi 10.1016/j.ebiom.2019.01.013	26
14	zhang l, 2019, j cancer, v10, p4217, doi 10.7150/jca.33345	25
15	zhang ll, 2019, ebiomedicine, v42, p270, doi 10.1016/j.ebiom.2019.03.050	25
16	zwanenburg a, 2020, radiology, v295, p328, doi 10.1148/radiol.2020191145	25
17	mao jj, 2019, eur radiol, v29, p4105, doi 10.1007/s00330-018-5961-6	24
18	yang kx, 2019, oral oncol, v98, p85, doi 10.1016/j.oraloncology.2019.09.022	24
19	zhang b, 2017, cancer lett, v403, p21, doi 10.1016/j.canlet.2017.06.004	24
20	zhang b, 2017, oncotarget, v8, p72457, doi 10.18632/oncotarget.19799	24
21	huang yq, 2016, j clin oncol, v34, p2157, doi 10.1200/jco.2015.65.9128	23
22	liu j, 2016, j magn reson imaging, v44, p445, doi 10.1002/jmri.25156	22
23	lv wb, 2019, mol imaging biol, v21, p954, doi 10.1007/s11307-018-01304-3	22
24	ming x, 2019, sci rep-uk, v9, doi 10.1038/s41598-019-46985-0	22
25	shen hs, 2020, front oncol, v10, doi 10.3389/fonc.2020.00618	22
26	zhang b, 2020, bmc cancer, v20, doi 10.1186/s12885-020-06957-4	22
27	chua mlk, 2016, lancet, v387, p1012, doi 10.1016/s0140-6736(15)00055-0	21
28	bologna m, 2020, cancers, v12, doi 10.3390/cancers12102958	20

## Sheet: institutions
Rank	Organization	Documents	Country
1	Sun Yat Sen Univ	39	China
2	Chinese Acad Sci	21	China
3	Southern Med Univ	20	China
4	Jinan Univ	16	China
5	Univ Chinese Acad Sci	16	China
6	Cent South Univ	11	China
7	Chinese Acad Med Sci & Peking Union Med Coll	11	China
8	Beihang Univ	9	China
9	Fudan Univ	9	China
10	Guangdong Acad Med Sci	9	China
11	Hong Kong Polytech Univ	9	China
12	Univ Hong Kong	9	China
13	Guangxi Med Univ	8	China
14	Univ Elect Sci & Technol China	8	China
15	Fujian Med Univ	7	China
16	Queen Elizabeth Hosp	7	China
17	Ge Healthcare	6	USA
18	South China Univ Technol	6	China
19	Zhejiang Univ	6	China
20	Hainan Med Univ	5	China

## Sheet: keywords
Table.Top 10 keywords by centrality
Rank	Keywords	Centrality	Count
1	images	0.25	22
2	chemotherapy	0.21	14
3	carcinoma	0.17	9
4	nasopharyngeal carcinoma	0.15	135
5	squamous cell carcinoma	0.15	6
6	survival	0.14	33
7	texture analysis	0.14	18
8	adjuvant chemotherapy	0.14	6
9	cancer patients	0.13	4
10	intensity modulated radiotherapy	0.12	30
